# Supplementary material for: EpidermaQuant: Unsupervised Detection and Quantification of Epidermal Differentiation Markers on H-DAB-Stained Images of Reconstructed Human Epidermis
Source: Diagnostics (Basel). 2024 Aug 29;14(17):1904. doi: 10.3390/diagnostics14171904 (PMC11394256; doi:10.3390/diagnostics14171904)
Supplement: Supplementary file 1 [file diagnostics-14-01904-s001.zip]

Archive with 1 entries (1 files):
- diagnostics-3132369-supplementary.pdf
